# Supplementary material for: The Emotional Experience of Mexican Women with SARS-CoV-2 during Pregnancy―A Qualitative Study
Source: Healthcare (Basel). 2023 Oct 21;11(20):2785. doi: 10.3390/healthcare11202785 (PMC10606424; doi:10.3390/healthcare11202785)
Supplement: Supplementary file 1 [file healthcare-11-02785-s001.zip]

Archive with 1 entries (1 files):
- healthcare-2615416-supplementary.pdf
